# Supplementary material for: An NMF-based approach to discover overlooked differentially expressed gene regions from single-cell RNA-seq data
Source: NAR Genom Bioinform. 2019 Dec 16;2(1):lqz020. doi: 10.1093/nargab/lqz020 (PMC8499053; doi:10.1093/nargab/lqz020)
Supplement: lqz020_Supplemental_Files [file lqz020_supplemental_files.zip]

Archive with 2 entries (2 files):
- all_primer_seq.csv
- supplementary_text.pdf
