# Supplementary material for: An NMF-based approach to discover overlooked differentially expressed gene regions from single-cell RNA-seq data
Source: NAR Genom Bioinform. 2019 Dec 16;2(1):lqz020. doi: 10.1093/nargab/lqz020 (PMC8499053; doi:10.1093/nargab/lqz020)
Supplement: lqz020_Supplemental_Files [file lqz020_supplemental_files.zip › all_primer_seq.csv]

Primer ID	Sequence
1_Fw	AGGAGGGTAACGCTGCCTAC
1_Rv	ATTCCTCTGTCGATGGCAAC
10_Fw	TTGTATTTGAAAGATAGCACACGTC
10_Rv	TCATTTTGCCAGACCATCC
11_Fw	TGGGACCCTGGTTAGATCAC
11_Rv	AAGCACGTGTTTGTATCTGTTAATG
12_Fw	ACAGATGTGCTATGCCCAGA
12_Rv	GGAGCTCGTTTCTCCCTGA
13_Fw	CCAAGGGACTCACAGGTCTT
13_Rv	AGCAACTTCAGTTTAGCCCAGT
14_Fw	GCCTCCTCTCCACCATAACA
14_Rv	TCTGAGAATGATCTGGGTTCTGT
15_Fw	TCTACTTATGCAATGGCCTTTTT
15_Rv	CAATGGATATTAGTTTGGGAGGA
16_Fw	CTTTGCAGAACATCCCAACC
16_Rv	ATTTGGGAGCTCGTTTCTCC
17_Fw	CCATGGATAGAGCAATGAGGA
17_Rv	TCCCCTTGCGTTACAGAGAG
18_Fw	CAACTGTTAGCTTGTGCTGGA
18_Rv	TGCTCCTGGAGACTACTAAAGAAAG
19_Fw	GAGCATCCTCAGCACAAGC
19_Rv	AGCTGGTGTGTGTCCCAAC
2_Fw	TAAAGCAACTGCCGTCTTCA
2_Rv	CTCAAAAATCGGCCTTGTTG
20_Fw	TGAGCAGAGGACCCAAGC
20_Rv	AAGAGTATTGAATTTGGAGCAAGG
21_Fw	GGCTGGACTCAAATCACAGAG
21_Rv	TGACAAAAAGATTGGGTCCTG
22_Fw	CCTGGATGTCATACATGAGCTG
22_Rv	TGTTTTCTTTTAGCTAGCAAATACTGC
23_Fw	GGCTGCGGGTGTACTAGC
23_Rv	GCCAATTCTGGATGGCTAAG
24_Fw	CACCTGAGGAGATGGGACAG
24_Rv	TTTGTCTGATGATTGTTAGAAGTTCC
3_Fw	CCACACCTTTAATCGCAGAAC
3_Rv	GCTGGCCTCGATCTCACT
4_Fw	GAGGGAACCAAGTTAGCAAGC
4_Rv	GAGGCCTGAATCACCTTGAA
5_Fw	TCACATAGCCAGAAACATGCTAA
5_Rv	AGGAAGATGAATTTCAGGCTACA
6_Fw	GCATGTTGGAGAATAGGCTGA
6_Rv	TTCTGTTCTGTTCATCCTTCTATGTC
7_Fw	CTGGGCAAAGTTGCCATC
7_Rv	GACAAATCCTGACCAGTAGAGTCTT
8_Fw	CTGGGCAAAGTTGCCATC
8_Rv	TGTTCTGGGCATAGCACATC
9_Fw	AGTTGCCATCGACAGAGGA
9_Rv	TGTTCTGGGCATAGCACATC
brd1as_Fw	TGCTGGGTGACTGCAATGGT
brd1as_Rv	GGGCTTCCGCTGCAACTAGA
brd1-short_Fw	GGCCTCGCCATGTTTTCACA
brd1-short_Rv	GCTAAGGCTGGGCCCTCAAT
brd1-long_Fw	GAGTGCCTGGCCACCACAAT
brd1-long_Rv	TCAAATGCAATCCGCACAGC
brd1-both_Fw	TGGCCATTCAGCGGAAGAAG
brd1-both_Rv	GCTTGCGCAGCAGCTCAATTA
zmynd8as_Fw	TCAGCTCCTTCAGGTCCATC
zmynd8as_Rv	GGCCTTTAATCCCAGCTCTC
zmynd8-short_Fw	CTGGAAAAGCCAGCCCTGAA
zmynd8-short_Rv	TCATGGCTGTTCGCAGCAGT
zmynd8-long_Fw	GCAGCCTGCCTATACCCCAAC
zmynd8-long_Rv	TGGCTCACAATGCACCCCTA
zmynd8-both_Fw	GTTGACGCCCGTTTCTTTGG
zmynd8-both_Rv	GCTGGGATCCAGCAGCATTT
gapdh_Fw	TGAGGCCGGTGCTGAGTATG
gapdh_Rv	TGGTTCACACCCATCACAAACA
